# Supplementary material for: Social-group identity and population substructure in admixed populations in New Mexico and Latin America
Source: PLoS One. 2017 Oct 4;12(10):e0185503. doi: 10.1371/journal.pone.0185503 (PMC5627912; doi:10.1371/journal.pone.0185503)
Supplement: S1 Table — (XLSX) [file pone.0185503.s003.xlsx]

## Sheet: Sheet1
Table S1. Ethnic subgroup participant and parents
	Mother
Participant	Spanish	MCN
Spanish	29	1
MCN	4	47
	Father
Participant	Spanish	MCN
Spanish	28	2
MCN	2	53
	Father
Mother	Spanish	MCN
Spanish	26	5
MCN	0	45
