# Supplementary material for: Social-group identity and population substructure in admixed populations in New Mexico and Latin America
Source: PLoS One. 2017 Oct 4;12(10):e0185503. doi: 10.1371/journal.pone.0185503 (PMC5627912; doi:10.1371/journal.pone.0185503)
Supplement: S2 Table — (XLSX) [file pone.0185503.s004.xlsx]

## Sheet: Table S1
Table S2. Credible region analyses
	African Ancestry
Population	Lower CI > population mean	Upper CI < population mean	Total different from mean	Individual(African ancestry) > 0	Individual(African ancestry) < 100
Mexico City	0.0526316	0.105263	0.157895	0.0526316	1
Oriente	0.05	0.3	0.35	0.35	1
CVCR	0.1	0.2	0.3	0.15	1
Pasto	0.0526316	0.421053	0.473684	0.0526316	1
Peque	0.05	0.35	0.4	0.2	1
Medellin	0.15	0.35	0.5	0.4	1
Cundinamarca	0	0.105263	0.105263	0	1
RGS	0.15	0.6	0.75	0.15	1
Quetalmahue	0	0	0	0	1
Paposo	0	0	0	0	1
Catamarca	0	0	0	0	1
Salta	0	0.157895	0.157895	0.0526316	1
Tucuman	0	0.210526	0.210526	0	1
NMH	0.0204082	0.204082	0.22449	0.0204082	1
Spanish	0	0.176471	0.176471	0	1
All Spanish	0	0.208333	0.208333	0	1
MCN	0.0344828	0.224138	0.258621	0.0344828	1
All MCN	0.0444444	0.222222	0.266667	0.0444444	1
Non-HSL White Parent	0	0.142857	0.142857	0	1
	European Ancestry
Population	Lower CI > population mean	Upper CI < population mean	Total different from mean	Individual(European ancestry) > 0	Individual(European ancestry) < 100
Mexico City	0.315789	0.421053	0.736842	0.947368	0.789474
Oriente	0.3	0.2	0.5	0.85	1
CVCR	0.05	0.05	0.1	1	0.95
Pasto	0.315789	0.368421	0.684211	1	1
Peque	0.2	0.2	0.4	0.95	1
Medellin	0.25	0.25	0.5	1	0.95
Cundinamarca	0.157895	0.157895	0.315789	0.947368	1
RGS	0.3	0.25	0.55	1	0.75
Quetalmahue	0.05	0	0.05	1	1
Paposo	0.15	0.3	0.45	1	1
Catamarca	0.0714286	0.0714286	0.142857	1	1
Salta	0.315789	0.368421	0.684211	0.684211	1
Tucuman	0.315789	0.368421	0.684211	1	0.894737
NMH	0.173469	0.183673	0.357143	1	0.938775
Spanish	0.264706	0.0882353	0.352941	1	0.911765
All Spanish	0.125	0.125	0.25	1	0.958333
MCN	0.103448	0.224138	0.327586	1	0.965517
All MCN	0.0888889	0.244444	0.333333	1	1
Non-HSL White Parent	0.642857	0	0.642857	1	0.642857
	Native American Ancestry
Population	Lower CI > population mean	Upper CI < population mean	Total different from mean	Individual(NA ancestry) > 0	Individual(NA ancestry) < 100
Mexico City	0.263158	0.368421	0.631579	0.789474	1
Oriente	0.2	0.45	0.65	1	0.9
CVCR	0.15	0.1	0.25	0.95	1
Pasto	0.31579	0.473684	0.789474	1	1
Peque	0.2	0.4	0.6	1	1
Medellin	0.3	0.25	0.55	0.95	1
Cundinamarca	0.105263	0.263158	0.368421	1	1
RGS	0.3	0.4	0.7	0.6	1
Quetalmahue	0	0.3	0.3	1	1
Paposo	0.2	0.5	0.7	1	1
Catamarca	0	0.142857	0.142857	1	1
Salta	0.210526	0.421053	0.631579	1	1
Tucuman	0.368421	0.263158	0.631579	0.842105	1
NMH	0.214286	0.214286	0.428571	0.877551	1
Spanish	0.147059	0.205882	0.352941	0.911765	1
All Spanish	0.166667	0.0416667	0.208333	0.958333	1
MCN	0.241379	0.206897	0.448276	0.87931	1
All MCN	0.266667	0.133333	0.4	0.933333	1
Non-HSL White Parent	0	0.857143	0.857143	0.5	1
